# Supplementary material for: A Comparative Analysis of Bacterial and Fungal Communities in Coastal and Inland Pecan Plantations
Source: Microorganisms. 2024 Jun 27;12(7):1313. doi: 10.3390/microorganisms12071313 (PMC11279223; doi:10.3390/microorganisms12071313)
Supplement: Supplementary file 1 [file microorganisms-12-01313-s001.zip]

Archive with 6 entries (6 files):
- microorganisms-3072322-supplementary/Table S1 Sequencing information statistics for each sample.pdf
- microorganisms-3072322-supplementary/Table S2 Statistical analysis of top 10 bacterial and fungal phyla or genera in pecan plantations.pdf
- microorganisms-3072322-supplementary/Table S3 Identification of chemical properties correlated with bacterial and fungal communities via envfit a.pdf
- microorganisms-3072322-supplementary/Table S4 Nodes and links of co-occurrence networks in different pecan plantations.pdf
- microorganisms-3072322-supplementary/Table S5 Topological properties of soil microbial (bacteria and fungi) networks in different pecan plantatio.pdf
- microorganisms-3072322-supplementary/Table S6 Keystone taxa in different pecan plantations.pdf
